# Supplementary material for: Pathway Analysis Incorporating Protein-Protein Interaction Networks Identified Candidate Pathways for the Seven Common Diseases
Source: PLoS One. 2016 Sep 13;11(9):e0162910. doi: 10.1371/journal.pone.0162910 (PMC5021324; doi:10.1371/journal.pone.0162910)
Supplement: S2 File — (XLSX) [file pone.0162910.s002.xlsx]

## Sheet: BD
Pathway_names	P-value
REACTOME_METAL_ION_SLC_TRANSPORTERS	0.003
REACTOME_GABA_B_RECEPTOR_ACTIVATION	0.0048
REACTOME_ACTIVATED_AMPK_STIMULATES_FATTY_ACID_OXIDATION_IN_MUSCLE	0.0074
REACTOME_RESOLUTION_OF_AP_SITES_VIA_THE_SINGLE_NUCLEOTIDE_REPLACEMENT_PATHWAY	0.0082
REACTOME_INTEGRIN_ALPHAIIB_BETA3_SIGNALING	0.009
BIOCARTA_EGFR_SMRTE_PATHWAY	0.0098
REACTOME_GABA_RECEPTOR_ACTIVATION	0.0102
REACTOME_MEMBRANE_BINDING_AND_TARGETTING_OF_GAG_PROTEINS	0.0106
KEGG_ERBB_SIGNALING_PATHWAY	0.0108
BIOCARTA_ERK5_PATHWAY	0.0112
BIOCARTA_CASPASE_PATHWAY	0.0114
REACTOME_G_ALPHA_Z_SIGNALLING_EVENTS	0.0114
REACTOME_NOREPINEPHRINE_NEUROTRANSMITTER_RELEASE_CYCLE	0.0134
REACTOME_CELL_CYCLE_CHECKPOINTS	0.0146
REACTOME_CS_DS_DEGRADATION	0.015
BIOCARTA_PGC1A_PATHWAY	0.0152
REACTOME_PLATELET_AGGREGATION_PLUG_FORMATION	0.0168
REACTOME_HEMOSTASIS	0.0178
KEGG_OOCYTE_MEIOSIS	0.0186
REACTOME_P38MAPK_EVENTS	0.0188
BIOCARTA_BARRESTIN_PATHWAY	0.0214
BIOCARTA_BIOPEPTIDES_PATHWAY	0.0222
REACTOME_PURINE_SALVAGE	0.0224
BIOCARTA_CACAM_PATHWAY	0.0234
REACTOME_AMINO_ACID_TRANSPORT_ACROSS_THE_PLASMA_MEMBRANE	0.0236
KEGG_PATHWAYS_IN_CANCER	0.024
REACTOME_SEROTONIN_RECEPTORS	0.028
REACTOME_TRANSPORT_OF_GLUCOSE_AND_OTHER_SUGARS_BILE_SALTS_AND_ORGANIC_ACIDS_METAL_IONS_AND_AMINE_COMPOUNDS	0.0288
BIOCARTA_RAC1_PATHWAY	0.0292
REACTOME_HIGHLY_CALCIUM_PERMEABLE_POSTSYNAPTIC_NICOTINIC_ACETYLCHOLINE_RECEPTORS	0.0298
REACTOME_BASIGIN_INTERACTIONS	0.031
KEGG_NON_SMALL_CELL_LUNG_CANCER	0.0312
KEGG_AXON_GUIDANCE	0.0322
REACTOME_AMINO_ACID_AND_OLIGOPEPTIDE_SLC_TRANSPORTERS	0.0324
BIOCARTA_CHEMICAL_PATHWAY	0.033
KEGG_ARRHYTHMOGENIC_RIGHT_VENTRICULAR_CARDIOMYOPATHY_ARVC	0.0336
REACTOME_METABOLISM_OF_NUCLEOTIDES	0.0346
REACTOME_ACTIVATION_OF_ATR_IN_RESPONSE_TO_REPLICATION_STRESS	0.0346
REACTOME_SPHINGOLIPID_DE_NOVO_BIOSYNTHESIS	0.0356
REACTOME_CELL_SURFACE_INTERACTIONS_AT_THE_VASCULAR_WALL	0.0358
KEGG_SMALL_CELL_LUNG_CANCER	0.0362
BIOCARTA_GH_PATHWAY	0.0364
BIOCARTA_TRKA_PATHWAY	0.0364
REACTOME_ERK_MAPK_TARGETS	0.0366
KEGG_AUTOIMMUNE_THYROID_DISEASE	0.038
REACTOME_HDL_MEDIATED_LIPID_TRANSPORT	0.0386
REACTOME_G2_M_DNA_DAMAGE_CHECKPOINT	0.0404
REACTOME_CGMP_EFFECTS	0.0426
REACTOME_XENOBIOTICS	0.046
REACTOME_TRANSPORT_OF_INORGANIC_CATIONS_ANIONS_AND_AMINO_ACIDS_OLIGOPEPTIDES	0.0462
REACTOME_LIPID_DIGESTION_MOBILIZATION_AND_TRANSPORT	0.0462
KEGG_ALLOGRAFT_REJECTION	0.0466
BIOCARTA_PROTEASOME_PATHWAY	0.0492

## Sheet: CAD
Pathway_names	P-value
BIOCARTA_RELA_PATHWAY	0.0036
REACTOME_TRANSPORT_OF_ORGANIC_ANIONS	0.0036
REACTOME_RECRUITMENT_OF_MITOTIC_CENTROSOME_PROTEINS_AND_COMPLEXES	0.005
REACTOME_MITOTIC_G2_G2_M_PHASES	0.0054
REACTOME_TRANSPORT_OF_VITAMINS_NUCLEOSIDES_AND_RELATED_MOLECULES	0.0064
BIOCARTA_EPHA4_PATHWAY	0.0068
REACTOME_CHEMOKINE_RECEPTORS_BIND_CHEMOKINES	0.0068
BIOCARTA_AKT_PATHWAY	0.007
BIOCARTA_SODD_PATHWAY	0.0072
REACTOME_LOSS_OF_NLP_FROM_MITOTIC_CENTROSOMES	0.0074
REACTOME_PLATELET_AGGREGATION_PLUG_FORMATION	0.011
BIOCARTA_RAS_PATHWAY	0.0122
REACTOME_REGULATION_OF_AMPK_ACTIVITY_VIA_LKB1	0.0128
REACTOME_ACTIVATED_AMPK_STIMULATES_FATTY_ACID_OXIDATION_IN_MUSCLE	0.0134
BIOCARTA_BAD_PATHWAY	0.0144
KEGG_CHEMOKINE_SIGNALING_PATHWAY	0.0152
BIOCARTA_PTDINS_PATHWAY	0.016
REACTOME_IRAK1_RECRUITS_IKK_COMPLEX	0.016
REACTOME_AMINE_LIGAND_BINDING_RECEPTORS	0.0168
REACTOME_ENERGY_DEPENDENT_REGULATION_OF_MTOR_BY_LKB1_AMPK	0.0184
REACTOME_PROCESSING_OF_INTRONLESS_PRE_MRNAS	0.0192
REACTOME_PROLACTIN_RECEPTOR_SIGNALING	0.0194
BIOCARTA_VDR_PATHWAY	0.0218
REACTOME_ELONGATION_ARREST_AND_RECOVERY	0.0226
REACTOME_TRAF6_MEDIATED_INDUCTION_OF_NFKB_AND_MAP_KINASES_UPON_TLR7_8_OR_9_ACTIVATION	0.0228
KEGG_ACUTE_MYELOID_LEUKEMIA	0.0234
BIOCARTA_MTA3_PATHWAY	0.0244
REACTOME_MAPK_TARGETS_NUCLEAR_EVENTS_MEDIATED_BY_MAP_KINASES	0.0258
REACTOME_ADENYLATE_CYCLASE_INHIBITORY_PATHWAY	0.0268
REACTOME_DCC_MEDIATED_ATTRACTIVE_SIGNALING	0.0272
REACTOME_INTEGRIN_ALPHAIIB_BETA3_SIGNALING	0.0282
KEGG_ADIPOCYTOKINE_SIGNALING_PATHWAY	0.0288
REACTOME_ACTIVATED_TLR4_SIGNALLING	0.0288
BIOCARTA_INTEGRIN_PATHWAY	0.0298
REACTOME_SLC_MEDIATED_TRANSMEMBRANE_TRANSPORT	0.032
REACTOME_NFKB_IS_ACTIVATED_AND_SIGNALS_SURVIVAL	0.0324
REACTOME_CASPASE_MEDIATED_CLEAVAGE_OF_CYTOSKELETAL_PROTEINS	0.0358
REACTOME_REGULATION_OF_RHEB_GTPASE_ACTIVITY_BY_AMPK	0.0358
REACTOME_MITOCHONDRIAL_FATTY_ACID_BETA_OXIDATION	0.0374
REACTOME_MYD88_MAL_CASCADE_INITIATED_ON_PLASMA_MEMBRANE	0.038
REACTOME_P75NTR_SIGNALS_VIA_NFKB	0.0386
BIOCARTA_ACH_PATHWAY	0.0402
REACTOME_P2Y_RECEPTORS	0.0402
REACTOME_CDT1_ASSOCIATION_WITH_THE_CDC6_ORC_ORIGIN_COMPLEX	0.0406
REACTOME_CTLA4_INHIBITORY_SIGNALING	0.041
REACTOME_MAP_KINASE_ACTIVATION_IN_TLR_CASCADE	0.041
BIOCARTA_NFKB_PATHWAY	0.0412
REACTOME_MRNA_DECAY_BY_5_TO_3_EXORIBONUCLEASE	0.0412
REACTOME_PROTEOLYTIC_CLEAVAGE_OF_SNARE_COMPLEX_PROTEINS	0.0424
REACTOME_MRNA_3_END_PROCESSING	0.0426
REACTOME_PKB_MEDIATED_EVENTS	0.045
REACTOME_TIE2_SIGNALING	0.0474
REACTOME_COMMON_PATHWAY	0.0494

## Sheet: CD
Pathway_names	P-value
BIOCARTA_TID_PATHWAY	0.0003
REACTOME_ANDROGEN_BIOSYNTHESIS	0.0028
BIOCARTA_ETS_PATHWAY	0.0056
REACTOME_TGF_BETA_RECEPTOR_SIGNALING_ACTIVATES_SMADS	0.0058
REACTOME_REGULATION_OF_IFNG_SIGNALING	0.0062
REACTOME_DOWNREGULATION_OF_TGF_BETA_RECEPTOR_SIGNALING	0.0072
REACTOME_PEPTIDE_LIGAND_BINDING_RECEPTORS	0.0074
REACTOME_XENOBIOTICS	0.008
REACTOME_CYTOCHROME_P450_ARRANGED_BY_SUBSTRATE_TYPE	0.008
REACTOME_SIGNALING_BY_FGFR1_FUSION_MUTANTS	0.0096
KEGG_AMINO_SUGAR_AND_NUCLEOTIDE_SUGAR_METABOLISM	0.011
REACTOME_SRP_DEPENDENT_COTRANSLATIONAL_PROTEIN_TARGETING_TO_MEMBRANE	0.0116
KEGG_ALLOGRAFT_REJECTION	0.0156
REACTOME_APOPTOSIS	0.0164
KEGG_NATURAL_KILLER_CELL_MEDIATED_CYTOTOXICITY	0.0168
REACTOME_METABOLISM_OF_PROTEINS	0.0168
REACTOME_CD28_DEPENDENT_VAV1_PATHWAY	0.0174
BIOCARTA_FREE_PATHWAY	0.0176
REACTOME_GAP_JUNCTION_DEGRADATION	0.0178
REACTOME_CELL_SURFACE_INTERACTIONS_AT_THE_VASCULAR_WALL	0.0194
REACTOME_NUCLEOTIDE_LIKE_PURINERGIC_RECEPTORS	0.0222
REACTOME_INFLUENZA_LIFE_CYCLE	0.0228
BIOCARTA_RANKL_PATHWAY	0.0234
REACTOME_SYNTHESIS_OF_PIPS_AT_THE_PLASMA_MEMBRANE	0.024
REACTOME_STEROID_HORMONES	0.0246
REACTOME_METABOLISM_OF_STEROID_HORMONES_AND_VITAMINS_A_AND_D	0.0254
KEGG_TYPE_I_DIABETES_MELLITUS	0.027
KEGG_CITRATE_CYCLE_TCA_CYCLE	0.0276
REACTOME_TRANSLATION	0.0288
KEGG_CHRONIC_MYELOID_LEUKEMIA	0.0296
REACTOME_P2Y_RECEPTORS	0.03
REACTOME_P75_NTR_RECEPTOR_MEDIATED_SIGNALLING	0.031
REACTOME_PHASE1_FUNCTIONALIZATION_OF_COMPOUNDS	0.0328
BIOCARTA_RACCYCD_PATHWAY	0.034
KEGG_STARCH_AND_SUCROSE_METABOLISM	0.0342
REACTOME_LIPID_DIGESTION_MOBILIZATION_AND_TRANSPORT	0.0352
KEGG_GLYCOSPHINGOLIPID_BIOSYNTHESIS_LACTO_AND_NEOLACTO_SERIES	0.0356
KEGG_LEISHMANIA_INFECTION	0.0368
REACTOME_HORMONE_SENSITIVE_LIPASE_HSL_MEDIATED_TRIACYLGLYCEROL_HYDROLYSIS	0.0376
KEGG_CHEMOKINE_SIGNALING_PATHWAY	0.0378
KEGG_GRAFT_VERSUS_HOST_DISEASE	0.0384
REACTOME_INTRINSIC_PATHWAY_FOR_APOPTOSIS	0.0384
REACTOME_APOPTOSIS_INDUCED_DNA_FRAGMENTATION	0.0386
KEGG_SNARE_INTERACTIONS_IN_VESICULAR_TRANSPORT	0.0388
BIOCARTA_EPONFKB_PATHWAY	0.039
REACTOME_PEPTIDE_CHAIN_ELONGATION	0.0402
REACTOME_INFLUENZA_VIRAL_RNA_TRANSCRIPTION_AND_REPLICATION	0.0416
KEGG_RIBOSOME	0.0418
BIOCARTA_TALL1_PATHWAY	0.0426
REACTOME_GLUCOSE_TRANSPORT	0.043
BIOCARTA_CD40_PATHWAY	0.0434
REACTOME_SIGNALING_BY_TGF_BETA_RECEPTOR_COMPLEX	0.0448
BIOCARTA_AT1R_PATHWAY	0.0456
REACTOME_IL1_SIGNALING	0.0466
REACTOME_CLASS_A1_RHODOPSIN_LIKE_RECEPTORS	0.0482
REACTOME_3_UTR_MEDIATED_TRANSLATIONAL_REGULATION	0.0488
REACTOME_ACTIVATION_OF_CHAPERONE_GENES_BY_XBP1S	0.0488
REACTOME_RETROGRADE_NEUROTROPHIN_SIGNALLING	0.0494

## Sheet: HT
Pathway_names	P-value
BIOCARTA_EIF4_PATHWAY	0.0004
REACTOME_DNA_STRAND_ELONGATION	0.0012
REACTOME_MITOCHONDRIAL_PROTEIN_IMPORT	0.0014
REACTOME_DOWNREGULATION_OF_TGF_BETA_RECEPTOR_SIGNALING	0.0014
REACTOME_TGF_BETA_RECEPTOR_SIGNALING_ACTIVATES_SMADS	0.0018
KEGG_PRION_DISEASES	0.0022
KEGG_INTESTINAL_IMMUNE_NETWORK_FOR_IGA_PRODUCTION	0.003
REACTOME_PROCESSIVE_SYNTHESIS_ON_THE_LAGGING_STRAND	0.0036
BIOCARTA_MAPK_PATHWAY	0.0052
KEGG_SYSTEMIC_LUPUS_ERYTHEMATOSUS	0.0078
REACTOME_ACTIVATION_OF_THE_AP1_FAMILY_OF_TRANSCRIPTION_FACTORS	0.0078
BIOCARTA_EIF_PATHWAY	0.0094
REACTOME_LAGGING_STRAND_SYNTHESIS	0.013
KEGG_TERPENOID_BACKBONE_BIOSYNTHESIS	0.0138
KEGG_AXON_GUIDANCE	0.0152
BIOCARTA_IL1R_PATHWAY	0.0154
REACTOME_TELOMERE_MAINTENANCE	0.0168
REACTOME_COMPLEMENT_CASCADE	0.018
KEGG_LIMONENE_AND_PINENE_DEGRADATION	0.0184
REACTOME_MYD88_MAL_CASCADE_INITIATED_ON_PLASMA_MEMBRANE	0.0222
BIOCARTA_ARENRF2_PATHWAY	0.0256
BIOCARTA_SARS_PATHWAY	0.0262
KEGG_TGF_BETA_SIGNALING_PATHWAY	0.0266
REACTOME_MAPK_TARGETS_NUCLEAR_EVENTS_MEDIATED_BY_MAP_KINASES	0.0272
REACTOME_REMOVAL_OF_THE_FLAP_INTERMEDIATE_FROM_THE_C_STRAND	0.0288
REACTOME_MAP_KINASE_ACTIVATION_IN_TLR_CASCADE	0.029
REACTOME_MTORC1_MEDIATED_SIGNALLING	0.0348
REACTOME_SIGNALING_BY_CONSTITUTIVELY_ACTIVE_EGFR	0.0354
REACTOME_SEMAPHORIN_INTERACTIONS	0.0368
REACTOME_NA_CL_DEPENDENT_NEUROTRANSMITTER_TRANSPORTERS	0.0382
REACTOME_AMINE_COMPOUND_SLC_TRANSPORTERS	0.0382
KEGG_DNA_REPLICATION	0.0384
KEGG_BETA_ALANINE_METABOLISM	0.0396
REACTOME_POL_SWITCHING	0.0406
BIOCARTA_CHEMICAL_PATHWAY	0.041
REACTOME_G2_M_CHECKPOINTS	0.041
REACTOME_EXTENSION_OF_TELOMERES	0.0412
REACTOME_PACKAGING_OF_TELOMERE_ENDS	0.0418
BIOCARTA_PARKIN_PATHWAY	0.0426
REACTOME_RNA_POL_I_PROMOTER_OPENING	0.0464
REACTOME_HORMONE_LIGAND_BINDING_RECEPTORS	0.0468
BIOCARTA_LYM_PATHWAY	0.0488
BIOCARTA_LAIR_PATHWAY	0.049

## Sheet: RA
Pathway_names	P-value
REACTOME_RECRUITMENT_OF_NUMA_TO_MITOTIC_CENTROSOMES	0.002
KEGG_COMPLEMENT_AND_COAGULATION_CASCADES	0.0072
BIOCARTA_PTDINS_PATHWAY	0.0088
BIOCARTA_RHO_PATHWAY	0.009
REACTOME_CALNEXIN_CALRETICULIN_CYCLE	0.0104
KEGG_INTESTINAL_IMMUNE_NETWORK_FOR_IGA_PRODUCTION	0.0106
REACTOME_CYCLIN_A_B1_ASSOCIATED_EVENTS_DURING_G2_M_TRANSITION	0.0106
REACTOME_FORMATION_OF_FIBRIN_CLOT_CLOTTING_CASCADE	0.0114
REACTOME_IL_3_5_AND_GM_CSF_SIGNALING	0.0124
REACTOME_PACKAGING_OF_TELOMERE_ENDS	0.0124
REACTOME_E2F_ENABLED_INHIBITION_OF_PRE_REPLICATION_COMPLEX_FORMATION	0.0132
BIOCARTA_PITX2_PATHWAY	0.0152
KEGG_GLYCOSAMINOGLYCAN_DEGRADATION	0.0212
REACTOME_N_GLYCAN_TRIMMING_IN_THE_ER_AND_CALNEXIN_CALRETICULIN_CYCLE	0.0212
REACTOME_CYCLIN_E_ASSOCIATED_EVENTS_DURING_G1_S_TRANSITION_	0.0216
BIOCARTA_TID_PATHWAY	0.0218
REACTOME_CREATION_OF_C4_AND_C2_ACTIVATORS	0.0232
REACTOME_SIGNALING_BY_ILS	0.0264
BIOCARTA_PLATELETAPP_PATHWAY	0.0294
REACTOME_DEGRADATION_OF_THE_EXTRACELLULAR_MATRIX	0.0306
REACTOME_FORMATION_OF_INCISION_COMPLEX_IN_GG_NER	0.0336
REACTOME_SCFSKP2_MEDIATED_DEGRADATION_OF_P27_P21	0.0342
REACTOME_SPHINGOLIPID_METABOLISM	0.035
REACTOME_CYTOKINE_SIGNALING_IN_IMMUNE_SYSTEM	0.037
REACTOME_IMMUNE_SYSTEM	0.0372
REACTOME_MITOTIC_G2_G2_M_PHASES	0.0376
REACTOME_NONSENSE_MEDIATED_DECAY_ENHANCED_BY_THE_EXON_JUNCTION_COMPLEX	0.0376
BIOCARTA_BIOPEPTIDES_PATHWAY	0.038
REACTOME_SIGNALING_BY_FGFR1_FUSION_MUTANTS	0.0386
REACTOME_SYNTHESIS_SECRETION_AND_INACTIVATION_OF_GIP	0.0404
KEGG_ERBB_SIGNALING_PATHWAY	0.0418
BIOCARTA_ECM_PATHWAY	0.0418
BIOCARTA_GATA3_PATHWAY	0.0422
REACTOME_MEIOTIC_SYNAPSIS	0.0424
BIOCARTA_PTC1_PATHWAY	0.0436
KEGG_ANTIGEN_PROCESSING_AND_PRESENTATION	0.0446
REACTOME_THE_ACTIVATION_OF_ARYLSULFATASES	0.0462
REACTOME_ADAPTIVE_IMMUNE_SYSTEM	0.0462
REACTOME_METABOLISM_OF_RNA	0.0464
REACTOME_INITIAL_TRIGGERING_OF_COMPLEMENT	0.0464
REACTOME_NFKB_IS_ACTIVATED_AND_SIGNALS_SURVIVAL	0.0482
REACTOME_NEUROTRANSMITTER_RECEPTOR_BINDING_AND_DOWNSTREAM_TRANSMISSION_IN_THE_POSTSYNAPTIC_CELL	0.0482
KEGG_CHEMOKINE_SIGNALING_PATHWAY	0.0494

## Sheet: T1D
Pathway_names	P-value
BIOCARTA_IL7_PATHWAY	0.0044
REACTOME_THE_ROLE_OF_NEF_IN_HIV1_REPLICATION_AND_DISEASE_PATHOGENESIS	0.0044
REACTOME_GLYCEROPHOSPHOLIPID_BIOSYNTHESIS	0.006
REACTOME_APOPTOTIC_CLEAVAGE_OF_CELL_ADHESION_PROTEINS	0.0072
REACTOME_RNA_POL_I_PROMOTER_OPENING	0.0072
KEGG_GLYCEROPHOSPHOLIPID_METABOLISM	0.0082
BIOCARTA_IL10_PATHWAY	0.0086
REACTOME_TERMINATION_OF_O_GLYCAN_BIOSYNTHESIS	0.0114
BIOCARTA_ASBCELL_PATHWAY	0.012
BIOCARTA_EIF_PATHWAY	0.0142
REACTOME_APOPTOTIC_EXECUTION_PHASE	0.0172
REACTOME_ADENYLATE_CYCLASE_INHIBITORY_PATHWAY	0.0174
REACTOME_ELEVATION_OF_CYTOSOLIC_CA2_LEVELS	0.0176
REACTOME_ACYL_CHAIN_REMODELLING_OF_PC	0.0182
REACTOME_MEIOTIC_RECOMBINATION	0.0206
REACTOME_PLATELET_CALCIUM_HOMEOSTASIS	0.0216
KEGG_SYSTEMIC_LUPUS_ERYTHEMATOSUS	0.024
BIOCARTA_DNAFRAGMENT_PATHWAY	0.026
BIOCARTA_HIVNEF_PATHWAY	0.0288
BIOCARTA_TNFR1_PATHWAY	0.0288
BIOCARTA_CERAMIDE_PATHWAY	0.0292
BIOCARTA_STRESS_PATHWAY	0.0298
REACTOME_HOST_INTERACTIONS_OF_HIV_FACTORS	0.0312
REACTOME_YAP1_AND_WWTR1_TAZ_STIMULATED_GENE_EXPRESSION	0.0326
BIOCARTA_P53HYPOXIA_PATHWAY	0.033
BIOCARTA_IL2_PATHWAY	0.0334
REACTOME_SIGNALING_BY_THE_B_CELL_RECEPTOR_BCR	0.0342
REACTOME_APOPTOTIC_CLEAVAGE_OF_CELLULAR_PROTEINS	0.036
KEGG_ARGININE_AND_PROLINE_METABOLISM	0.0374
REACTOME_NEF_MEDIATES_DOWN_MODULATION_OF_CELL_SURFACE_RECEPTORS_BY_RECRUITING_THEM_TO_CLATHRIN_ADAPTERS	0.0394
REACTOME_REGULATION_OF_IFNG_SIGNALING	0.0396
REACTOME_SYNTHESIS_OF_PIPS_AT_THE_EARLY_ENDOSOME_MEMBRANE	0.0406
REACTOME_PLATELET_ADHESION_TO_EXPOSED_COLLAGEN	0.0416
REACTOME_PROLONGED_ERK_ACTIVATION_EVENTS	0.0422
REACTOME_PRE_NOTCH_PROCESSING_IN_GOLGI	0.0426
REACTOME_PYRIMIDINE_METABOLISM	0.0438
BIOCARTA_DEATH_PATHWAY	0.0444
REACTOME_N_GLYCAN_TRIMMING_IN_THE_ER_AND_CALNEXIN_CALRETICULIN_CYCLE	0.0444
REACTOME_RESOLUTION_OF_AP_SITES_VIA_THE_SINGLE_NUCLEOTIDE_REPLACEMENT_PATHWAY	0.0444
REACTOME_APOPTOSIS	0.046
REACTOME_DOWNSTREAM_SIGNALING_EVENTS_OF_B_CELL_RECEPTOR_BCR	0.0466
REACTOME_METAL_ION_SLC_TRANSPORTERS	0.0476
BIOCARTA_TID_PATHWAY	0.0478
BIOCARTA_SODD_PATHWAY	0.049
BIOCARTA_NKCELLS_PATHWAY	0.0492
REACTOME_GAP_JUNCTION_ASSEMBLY	0.0494
BIOCARTA_BLYMPHOCYTE_PATHWAY	0.0498

## Sheet: T2D
Pathway_names	P-value
REACTOME_SIGNALING_BY_FGFR3_MUTANTS	0.0008
REACTOME_FGFR_LIGAND_BINDING_AND_ACTIVATION	0.0012
REACTOME_CHEMOKINE_RECEPTORS_BIND_CHEMOKINES	0.0014
BIOCARTA_AKAP13_PATHWAY	0.0018
REACTOME_SEMA3A_PLEXIN_REPULSION_SIGNALING_BY_INHIBITING_INTEGRIN_ADHESION	0.0022
REACTOME_ASSOCIATION_OF_TRIC_CCT_WITH_TARGET_PROTEINS_DURING_BIOSYNTHESIS	0.0028
REACTOME_REGULATION_OF_IFNG_SIGNALING	0.003
REACTOME_SIGNALING_BY_FGFR_MUTANTS	0.0038
REACTOME_SHC_MEDIATED_CASCADE	0.0046
REACTOME_GLUCONEOGENESIS	0.0058
REACTOME_GAP_JUNCTION_ASSEMBLY	0.006
REACTOME_ACTIVATED_POINT_MUTANTS_OF_FGFR2	0.0074
KEGG_BETA_ALANINE_METABOLISM	0.0094
REACTOME_SYNTHESIS_SECRETION_AND_DEACYLATION_OF_GHRELIN	0.01
REACTOME_FGFR2C_LIGAND_BINDING_AND_ACTIVATION	0.0108
KEGG_CHEMOKINE_SIGNALING_PATHWAY	0.0112
REACTOME_GAP_JUNCTION_TRAFFICKING	0.013
REACTOME_PHOSPHOLIPASE_C_MEDIATED_CASCADE	0.0132
REACTOME_INTERFERON_GAMMA_SIGNALING	0.0148
REACTOME_G_ALPHA_Z_SIGNALLING_EVENTS	0.016
REACTOME_METABOLISM_OF_VITAMINS_AND_COFACTORS	0.0168
REACTOME_PI_METABOLISM	0.018
REACTOME_ANTIGEN_PRESENTATION_FOLDING_ASSEMBLY_AND_PEPTIDE_LOADING_OF_CLASS_I_MHC	0.0184
KEGG_CYTOKINE_CYTOKINE_RECEPTOR_INTERACTION	0.0208
REACTOME_FRS2_MEDIATED_CASCADE	0.0216
REACTOME_INTERFERON_SIGNALING	0.0222
REACTOME_NEGATIVE_REGULATION_OF_FGFR_SIGNALING	0.0268
REACTOME_GLUCOSE_METABOLISM	0.0284
REACTOME_FGFR4_LIGAND_BINDING_AND_ACTIVATION	0.0292
KEGG_PYRIMIDINE_METABOLISM	0.0302
BIOCARTA_ACH_PATHWAY	0.0314
REACTOME_METAL_ION_SLC_TRANSPORTERS	0.0324
KEGG_PHOSPHATIDYLINOSITOL_SIGNALING_SYSTEM	0.0332
REACTOME_RNA_POL_III_CHAIN_ELONGATION	0.0348
KEGG_GLYCOLYSIS_GLUCONEOGENESIS	0.0362
REACTOME_ANTIVIRAL_MECHANISM_BY_IFN_STIMULATED_GENES	0.0364
BIOCARTA_RAC1_PATHWAY	0.0374
REACTOME_ACTIVATED_TAK1_MEDIATES_P38_MAPK_ACTIVATION	0.0382
KEGG_AMYOTROPHIC_LATERAL_SCLEROSIS_ALS	0.0392
REACTOME_DNA_REPLICATION	0.0402
REACTOME_SYNTHESIS_OF_PIPS_AT_THE_GOLGI_MEMBRANE	0.0404
REACTOME_IMMUNOREGULATORY_INTERACTIONS_BETWEEN_A_LYMPHOID_AND_A_NON_LYMPHOID_CELL	0.0406
KEGG_AXON_GUIDANCE	0.0428
REACTOME_SIGNALING_BY_FGFR1_MUTANTS	0.0448
REACTOME_CLEAVAGE_OF_GROWING_TRANSCRIPT_IN_THE_TERMINATION_REGION_	0.0452
REACTOME_SEROTONIN_RECEPTORS	0.0472
REACTOME_DOWNSTREAM_SIGNALING_OF_ACTIVATED_FGFR	0.0494
